# Supplementary material for: The BMI Z-Score and Protein Energy Ratio in Early- and Late-Diagnosed PKU Patients from a Single Reference Center in Mexico
Source: Nutrients. 2023 Feb 14;15(4):957. doi: 10.3390/nu15040957 (PMC9960689; doi:10.3390/nu15040957)
Supplement: Supplementary file 1 [file nutrients-15-00957-s001.zip]

Archive with 1 entries (1 files):
- nutrients-2145115-supplementary.xlsx
