# Supplementary material for: The BMI Z-Score and Protein Energy Ratio in Early- and Late-Diagnosed PKU Patients from a Single Reference Center in Mexico
Source: Nutrients. 2023 Feb 14;15(4):957. doi: 10.3390/nu15040957 (PMC9960689; doi:10.3390/nu15040957)
Supplement: Supplementary file 1 [file nutrients-15-00957-s001.zip › nutrients-2145115-supplementary.xlsx]

## Sheet: Table S1
Table S1. Median and percentile values of P:E ratio from HPA/PKU patients detected by NBS or late-diagnosed.
Median (p25%ile, p75%ile) values of P:E ratio from NBS dignosed patients (n=442)
	Infants	Preschoolers	Schoolchildren	Teenagers
Underweight	2.2 (1.9, 2.6)	3 (2.5, 3.3)	1.8 (1.7, 2.1)	0
Eutrophic	2.6 (2.4, 2.8)	2.8 (2.3, 3.3)	2.2 (2.0, 3.1)	3.1 (2.9, 3.4)
Overweight	3.8 (2.0, 4.0)	4.0 (3.7, 4.1)	4.0 (3.8, 5.1)	0
Median (p25%ile, p75%ile) values of P:E ratio from late-diagnosed patients (n=196)
	Infants	Preschoolers	Schoolchildren	Teenagers
Underweight	2.5 81.9, 2.3)	1.9 (1.5, 3.3)	2.8 (1.9, 3.4)	3.5 (2.9, 3.9)
Eutrophic	3.0 (2.6, 3.4)	2.8 (2.3, 3.3)	3.0 (2.7, 3.4)	3.1 (2.2, 3.8)
Overweight	4.0 (4.0, 4.1)	4.0 (4.0, 4.1)	0	4.3 (4.1, 4.8)

## Sheet: Table S2
Table S2. BMI Z-Score of general Mexican population and of HPA/PKU patients.
	BMI Z-score in Mexican children			BMI Z-score in Mexican PKU children
Age group	Infants and preschoolers	Schoolchildren	Teenagers	Infants and preschoolers (n=480)	Schoolchildren (n=114)	Teenagers (n=44)
Underweight % (n)	0.015	0.6%[62]	0.023	15.2% (73)	16.7% (19)	31.8% (14)
Eutrophic % (n)	0.907	0.622	0.548	71.2% (342)	67.5% (77)	54.5% (24)
Overweight % (n)[34]	0.078	0.374	0.429	13.5% (65)	15.7% (18)	13.6% (6)

## Sheet: Table S3
Table S3. BMI Z-Score of HPA/PKU patients by type of diagnosis.
	BMI Z-score in NBS diagnosed patients			BMI Z-score in late-diagnosed patients
Age group	Infants and preschoolers (n=367)	Schoolchildren (n=58)	Teenagers (n=)	Infants and preschoolers (n=113)	Schoolchildren (n=56)	Teenagers (n=27)
Underweight % (n)	14.1 % (52)	10.4% (6)	0	18.5% (21)	23.2% (13)	51.8% (14)
Eutrophic % (n)	73.8% (271)	58.6% (34)	100% (17)	62.8% (71)	76.8% (43)	25.9% (7)
Overweight % (n)	11.9% (44)	31% (18)	0	18.5% (21)	0	22.2% (6)
